# Supplementary material for: Chitin Glucan Shifts Luminal and Mucosal Microbial Communities, Improve Epithelial Barrier and Modulates Cytokine Production In Vitro
Source: Nutrients. 2021 Sep 18;13(9):3249. doi: 10.3390/nu13093249 (PMC8467507; doi:10.3390/nu13093249)
Supplement: Supplementary file 1 [file nutrients-13-03249-s001.zip]

Archive with 1 entries (1 files):
- nutrients-1355053-supplementary.pdf
